# Supplementary material for: Genetic diversity and population structure of Vernonia amygdalina Del. in Uganda based on genome wide markers
Source: PLoS One. 2023 Jul 26;18(7):e0283563. doi: 10.1371/journal.pone.0283563 (PMC10370736; doi:10.1371/journal.pone.0283563)
Supplement: S1 Table — (XLSX) [file pone.0283563.s005.xlsx]

## Sheet: Sheet1
Supplementary Table S1
SITE	Sample	Latitude	Longitude	Elevation/ m
Mbale	1030101	110906	629999	1138
Mbale	1010101	108846	632420	1226
Mbale	2010101	108855	632491	1230
Mbale	3010101	108870	632545	1234
Mbale	4010101	108849	632617	1238
Mbale	5010101	108817	632662	1240
Mbale	6010101	108557	633197	1243
Mbale	2030101	108557	633231	1243
Mbale	7010101	108503	633360	1246
Mbale	8010101	108479	633504	1248
Mbale	3030101	108981	633643	1230
Mbale	4030101	108954	633664	1233
Mbale	5030101	108676	633658	1241
Mbale	6030101	108470	632583	1242
Mbale	7030101	108320	632416	1239
Mbale	8030101	108117	632136	1238
Mbale	9030101	108049	632156	1236
Mbale	10030101	108142	632054	1239
Mbale	11030101	108119	631872	1235
Mbale	12030101	108075	631881	1237
Mbale	13030101	108156	631881	1237
Mbale	14030101	108170	631840	1236
Mbale	15030101	108106	631771	1233
Mbale	16030101	108080	631765	1232
Mbale	17030101	1081026	631748	1229
Mbale	18030101	108046	631718	1228
Mbale	19030101	108263	631153	1203
Mbale	20030101	108185	631133	1199
Mbale	21030101	108152	631142	1196
Mbale	22030101	108145	631106	1197
Mbale	23030101	108112	631163	1193
Mbale	24030101	108092	631141	1192
Mbale	25030101	108039	631091	1193
Mbale	26030101	108020	630953	1190
Mbale	9010101	108014	630925	1190
Mbale	10010101	107841	630723	1170
Mbale	11010101	107542	630318	1195
Mbale	12010101	107554	630281	1199
Mbale	13010101	107502	630260	1201
Mbale	14010101	107366	63279	1207
Mbale	15010101	105587	629969	1195
Mbale	16010101	105516	629691	1190
Mbale	17010101	105501	629426	1184
Mbale	18010101	105472	628824	1170
Mbale	19010101	105492	628723	1167
Mbale	20010101	105777	628316	1147
Mbale	21010101	106301	627961	1129
Mbale	22010101	107582	628019	1171
Mbale	23010101	107619	628062	1170
Mbale	24010101	107623	628003	1174
Mbale	25010101	107845	628147	1179
Mbale	26010101	107835	628193	1180
Mbale	27010101	107818	628229	1179
Mbale	28010102	108580	629295	1164
Mbale	29010102	108556	629248	1167
Mbale	30010102	628872	108505	1170
Mbale	31010102	108489	628862	1171
Mbale	32010102	108452	628825	1173
Mbale	33010102	108399	628735	1176
Mbale	34010102	108386	628703	1179
Mbale	35010102	108374	628660	1182
Mbale	36010102	108308	628576	1185
Mbale	27030102	108291	628576	1186
Mbale	28030102	108257	628474	1188
Mbale	29030102	108177	628383	1187
Mbale	30030102	108037	628290	1185
Mbale	31030102	107960	628233	1183
Mbale	32030102	107765	628324	1176
Mbale	33030102	107734	628529	1176
Mbale	34030102	107683	628633	1175
Mbale	35030102	107655	628724	1175
Mbale	36030102	107610	628783	1176
Mbale	37030102	107329	629481	1196
Mbale	38030102	107350	629560	1198
Mbale	39030102	107403	629552	1203
Mbale	40030102	107122	630053	1206
Mbale	41030102	107071	630121	1207
Mbale	42030102	107110	630138	1208
Mbale	43030102	103902	629080	1132
Mbale	44030102	103857	629115	1132
Mbale	45030102	103826	629161	1133
Mbale	46030102	103733	629320	1135
Mbale	47030102	103718	629419	1134
Mbale	48030102	103703	629482	1135
Mbale	49030102	103750	629485	1143
Mbale	50030102	103729	629573	1131
Mbale	51030102	103770	629541	1140
Mbale	52030102	103749	629627	1129
Mbale	53030102	103779	629624	1136
Mbale	54030102	103790	629817	1137
Mbale	55030102	103782	630114	1142
Mbale	37010102	103775	630154	1142
Mbale	38010102	103781	630205	1142
Mbale	39010102	103786	630245	1143
Mbale	40010102	103764	630424	1143
Mbale	41010102	103449	630886	1143
Mbale	42010102	103415	631009	1144
Mbale	43010102	102824	633443	1164
Mbale	44010102	102884	633541	1164
Mbale	45010102	102843	633577	1161
Mbale	46010102	102931	633538	1167
Mbale	47010102	103108	633751	1168
Mbale	48010102	103797	634806	1167
Mbale	49010102	104576	634715	1182
Mbale	50010102	104590	634685	1181
Mbale	51010102	104635	634474	1192
Mbale	52010102	104659	634295	1207
Mbale	53010102	104892	638787	1212
Mbale	54010102	104887	633852	1214
Mbale	55010102	105148	633099	1259
Mbale	56010102	105118	633111	1258
Mbale	57010102	105182	632964	1270
Mbale	58010102	105336	632141	1254
Mbale	59010102	105960	630882	1226
Mbale	60010102	106026	630850	1227
Mbale	61010102	106020	630904	1228
Mbale	62010102	106067	630773	1229
Mbale	63010102	106164	630687	1230
Mbale	64010102	108177	630013	1187
Mbale	65010102	110570	629912	1151
Masaka	1030201	9962670	353507	1246
Masaka	2030201	9962597	353508	1251
Masaka	3030201	9962438	352428	1306
Masaka	4030201	9962429	352320	1295
Masaka	5030201	9962412	351927	1264
Masaka	6030201	9962411	351955	1276
Masaka	7030201	9962569	351670	1263
Masaka	8030201	9962540	351726	1261
Masaka	9030201	9962519	351758	1261
Masaka	10030201	9962602	351998	1257
Masaka	11030201	9962638	351608	1269
Masaka	12030201	9962511	351594	1283
Masaka	13030201	9962553	351531	1278
Masaka	14030201	9962623	351549	1266
Masaka	15030201	9962570	351117	1310
Masaka	16030201	9962583	6351042	1289
Masaka	17030201	9962554	330655	1265
Masaka	18030201	9962548	350618	1270
Masaka	19030201	9962567	350449	1273
Masaka	20030201	9962576	350398	1272
Masaka	21030201	9962570	350324	1291
Masaka	22030201	9962540	350320	1284
Masaka	23030201	9962596	349726	1291
Masaka	24030201	9962572	3497777	1282
Masaka	25030201	9962569	349733	1291
Masaka	26030201	9962565	349679	1285
Masaka	27030201	9962536	349662	1287
Masaka	28030201	9962272	349123	1275
Masaka	29030201	9962295	348640	1265
Masaka	30030201	9962222	348645	1275
Masaka	31030201	9962234	348558	1268
Masaka	32030201	9962195	348559	1285
Masaka	33030201	9962283	348563	1281
Masaka	34030201	9962286	348531	1279
Masaka	35030201	9962308	348449	1268
Masaka	36030201	9962304	348413	1271
Masaka	37030201	9962301	348375	1275
Masaka	38030201	9962295	348333	1276
Masaka	39030201	9962256	348221	1265
Masaka	40030201	9962270	348184	1267
Masaka	41030201	9962332	348204	1258
Masaka	42030201	9962270	348237	1264
Masaka	43030201	9962173	347533	1264
Masaka	44030201	9962228	347516	1264
Masaka	45030201	9962217	347544	1249
Masaka	46030201	9962249	347549	1259
Masaka	47030201	9962283	347547	1254
Masaka	48030201	9962285	347510	1272
Masaka	49030201	9962231	347480	1262
Masaka	50030201	9961409	346306	1251
Masaka	51030201	9961322	346411	1237
Masaka	52030201	9961281	346415	1233
Masaka	53030201	9961262	346454	1229
Masaka	54030201	9961245	346499	1217
Masaka	55030201	9961318	346470	1223
Masaka	56030201	9961343	346507	1232
Masaka	57030201	9961298	346520	1213
Masaka	58030201	9961319	346313	1249
Masaka	59030201	9961252	346321	1246
Masaka	60030201	9961108	346336	2454
Masaka	61030201	9961068	346353	1248
Masaka	1010202	9962131	352637	1293
Masaka	62030202	9962202	352482	1298
Masaka	63030202	9962152	352482	1291
Masaka	64030202	9962075	352570	1299
Masaka	65030202	9962015	352589	1298
Masaka	66030202	9961939	352612	1284
Masaka	67030202	9961800	352775	1290
Masaka	68030202	9961740	352884	1282
Masaka	69030202	9961700	345974	1258
Masaka	70030202	9961668	345880	1252
Masaka	71030202	9961662	345930	1249
Masaka	72030202	9961561	345869	1249
Masaka	73030202	9961561	345913	1229
Masaka	74030202	9961467	345909	1232
Masaka	75030202	9961486	345863	1223
Masaka	76030202	9961438	345791	1217
Masaka	77030202	9961468	345759	1239
Masaka	78030202	9961538	345745	1243
Masaka	79030202	9961586	345781	1247
Masaka	80030202	9961622	345765	1255
Masaka	81030202	9961612	345716	1254
Masaka	82030202	9961665	345731	1260
Masaka	83030202	9961635	30202	1251
Masaka	84030202	9961680	345863	1256
Masaka	85030202	9961622	345143	1264
Masaka	86030202	9961444	345069	1255
Masaka	87030202	9961331	344552	1268
Masaka	88030202	9961310	344488	1268
Masaka	89030202	9961279	344512	1258
Masaka	90030202	9961288	344444	1281
Masaka	91030202	9961727	344197	1274
Masaka	92030202	9961596	343850	1260
Masaka	93030202	9961565	345132	1269
Masaka	94030202	9961603	345168	1273
Masaka	95030202	9961429	346102	1264
Masaka	96030202	9961345	346032	1252
Masaka	97030202	9961339	345995	1254
Masaka	98030202	9961314	345926	1244
Masaka	99030202	9961316	345893	1243
Masaka	100030202	9961258	345838	1230
Masaka	101030202	9961252	345804	1221
Masaka	102030202	9961188	345751	1221
Masaka	103030202	9961212	345718	1216
Masaka	104030202	9961267	345713	1221
Masaka	105030202	9961215	345693	1222
Masaka	106030202	9961160	345695	1211
Masaka	107030202	9961075	345692	1230
Masaka	108030202	9961101	345721	1240
Masaka	109030202	9961152	345814	1259
Masaka	110030202	9961177	345857	1246
Masaka	111030202	9961223	345900	1240
Masaka	112030202	9961279	345927	1247
Masaka	113030202	9961381	346145	1284
Masaka	114030202	9961436	346149	1267
Masaka	115030202	9961426	346259	1268
Masaka	116030202	9960827	346333	1248
Masaka	117030202	9960791	346323	1243
Masaka	118030202
Masaka	119030202	9960266	346421	1211
Masaka	120030202	9960264	346400	1220
Masaka	121030202	9960220	346339	1225
